# Supplementary material for: A Novel Family of Winged-Helix Single-Stranded DNA-Binding Proteins from Archaea
Source: Int J Mol Sci. 2022 Mar 22;23(7):3455. doi: 10.3390/ijms23073455 (PMC8998557; doi:10.3390/ijms23073455)
Supplement: Supplementary file 1 [file ijms-23-03455-s001.zip]

Archive with 1 entries (1 files):
- ijms-1618523-supplementary.pdf
